# Supplementary material for: The Impact of the COVID-19 Pandemic: A Longitudinal Analysis of Body Weight Variations and Their Implications for Daily Habits
Source: Int J Environ Res Public Health. 2024 Nov 13;21(11):1510. doi: 10.3390/ijerph21111510 (PMC11594231; doi:10.3390/ijerph21111510)
Supplement: Supplementary file 1 [file ijerph-21-01510-s001.zip]

Archive with 1 entries (1 files):
- ijerph-3209841-supplementary.pdf
